# Supplementary material for: Four weeks of augmented eccentric loading using a novel leg press device improved leg strength in well-trained athletes and professional sprint track cyclists
Source: PLoS One. 2020 Jul 29;15(7):e0236663. doi: 10.1371/journal.pone.0236663 (PMC7390385; doi:10.1371/journal.pone.0236663)
Supplement: S1 Data — (XLSX) [file pone.0236663.s001.xlsx]

## Sheet: SQUAT 
Group	Av PRE	Av POST	Absolute Δ	% Δ
1	1.62791	1.88153	0.253626	15.5799
1	1.73228	1.93388	0.201601	11.6379
1	1.36778	1.66667	0.298886	21.8519
1	1.83673	1.97817	0.141437	7.70047
1	1.52838	1.66667	0.138282	9.04762
2	1.74393	1.82618	0.0822533	4.71655
2	1.82353	1.89003	0.066505	3.64705
2	1.93112	1.91932	-0.0118039	-0.611247
2	1.74292	1.82403	0.0811149	4.65397
2	1.38889	1.56773	0.178843	12.8767
2	1.59269	1.64908	0.0563872	3.54038
3	1.46154	1.58631	0.124776	8.53728
3	1.69005	1.84278	0.152732	9.03715
3	1.81422	1.81818	0.00395831	0.218182
3	1.90364	1.90531	0.00166901	0.0876743
3	1.53	1.6	0.07	4.57516
3	1.15	1.23	0.08	6.95652

## Sheet: CONCENTRIC
Group	Av PRE	Av POST	Absolute Δ	% Δ
1	38.0918	39.2576	1.16581	3.06051
1	40.5629	40.4595	-0.103371	-0.254842
1	30.7014	32.3752	1.6738	5.45186
1	42.2954	43.4187	1.12332	2.65589
1	32.488	34.0144	1.5264	4.69836
2	36.0065	39.8541	3.84757	10.6858
2	38.1578	38.7944	0.636539	1.66817
2	39.3728	39.928	0.555216	1.41015
2	31.9454	33.6344	1.68895	5.287
2	31.5139	33.2141	1.70022	5.39515
2	27.7853	32.3816	4.59631	16.5423
3	26.896	28.9782	2.08218	7.74159
3	34.54	35.01	0.47	1.36074
3	32.925	34.8111	1.88611	5.72851
3	36.916	39.1594	2.24345	6.07718
3	35.1846	34.3456	-0.839009	-2.38459
3	26.7524	29.7961	3.04378	11.3776

## Sheet: ECCENTRIC
Group	Av PRE	Av POST	Absolute Δ	% Δ
1	44.3605	45.9365	1.57604	3.55281
1	46.0922	49.7932	3.70102	8.0296
1	33.8713	35.6373	1.76599	5.21383
1	50.7798	53.4516	2.67178	5.26149
1	35.8653	39.1943	3.32899	9.28192
2	47.4352	51.4552	4.02004	8.4748
2	42.2117	43.6512	1.43946	3.41009
2	44.5128	51.1659	6.65312	14.9465
2	38.1015	39.6033	1.50175	3.94145
2	36.6077	39.9997	3.39198	9.26576
2	33.7971	41.745	7.94796	23.5167
3	30.5157	33.9673	3.45162	11.311
3	40.7112	42.2431	1.53191	3.76288
3	37.0902	36.4417	-0.648536	-1.74854
3	42.0641	45.7171	3.65299	8.68434
3	35.9768	37.5503	1.57351	4.37368
3	28.1381	32.0788	3.94068	14.0048

## Sheet: ISOMETRIC
Group	Av PRE	Av POST	Absolute Δ	% Δ
1	39.047	39.4041	0.357153	0.914674
1	40.4397	39.9643	-0.475399	-1.17557
1	30.6603	33.1352	2.47486	8.07187
1	41.9894	45.2866	3.2972	7.85247
1	31.6786	35.0323	3.35369	10.5866
2	37.8769	41.6354	3.75855	9.92306
2	38.9922	39.1671	0.174901	0.448555
2	38.5533	40.8763	2.32301	6.02544
2	32.2834	35.0396	2.75615	8.53737
2	31.5733	35.3675	3.7942	12.0171
2	27.8348	33.6426	5.80777	20.8651
3	27.0391	30.2659	3.22679	11.9338
3	35.8831	36.001	0.117818	0.328338
3	35.7586	36.2589	0.500385	1.39934
3	37.8176	41.1953	3.37764	8.9314
3	36.1345	35.2675	-0.866974	-2.3993
3	27.1192	31.4047	4.28549	15.8024

## Sheet: TRADITIONAL
Group	Av PRE	Av POST	Absolute Δ	% Δ
1	40.2442
1	41.3543
1	34.2097
1	43.3333
1	32.7838
2	35.7394	42.4519	6.71248	18.7818
2	40.9706	41.078	0.107426	0.262203
2	40.5904	44.022	3.4316	8.45421
2	36.1422	36.6463	0.504106	1.39478
2	32.8673	35.8519	2.98465	9.08092
2	32.6257	36.4636	3.83789	11.7634
3	27.3647	25.4341	-1.93067	-7.05533
3	39.1483	32.7407	-6.40763	-16.3676
3	36.9655	34.4785	-2.48698	-6.72785
3	39.813	41.5239	1.71096	4.2975
3	36.0108	36.1391	0.12829	0.356255
3	28.789	29.8448	1.05571	3.66706
